# Supplementary material for: Mining and quantitative evaluation of COVID-19 policy tools in China
Source: PLoS One. 2023 Apr 7;18(4):e0284143. doi: 10.1371/journal.pone.0284143 (PMC10081750; doi:10.1371/journal.pone.0284143)
Supplement: S2 Appendix — (XLSX) [file pone.0284143.s002.xlsx]

## Sheet: Sheet1
The State Council: Joint Prevention and Control Mechanism for COVID-19 Prevention and Control Notice on strengthening the prevention and control of COVID-19 in port cities
The Ministry of Education, the National Development and Reform Commission, the Ministry of Finance, and the National Health Commission: Opinions of the State Administration for Market Regulation on comprehensively strengthening and improving the work of school health and health education in the new era
Notice of The General Office of the State Council on further strengthening rescue and assistance to small and medium-sized enterprises
The State Council: Joint Prevention and Control Mechanism for the Outbreak of COVID-19 Notice on further improving the current prevention and control work of COVID-19
The Ministry of Commerce, the National Health Commission, State Administration for Market Regulation: Guidance on the normal prevention and control of COVID-19 in catering services
The State Council: Further stabilize foreign trade and foreign investment
The State Council: Support flexible employment through multiple channels
The State Council: Issued the Reform Plan on the Division of Fiscal Powers and Expenditure Responsibilities between the Central and Local Governments in the Field of Emergency Rescue
Comprehensive Group of Joint prevention and Control Mechanism of The State Council: Do a good job in precision health management and promote orderly flow of personnel
Comprehensive Group of Joint Prevention and Control Mechanism of The State Council: comprehensively and accurately carry out environmental sanitation and disinfection work
The State Council: Support the transfer of export products to domestic sales
Comprehensive Group of Joint Prevention and Control Mechanism of The State Council: provide health management services for COVID-19 for people leaving Beijing
Comprehensive Group of Joint Prevention and Control Mechanism of The State Council: Issued the Protection Guidelines for Normal Prevention and Control of COVID-19 in Key Places, Key Units and Key Groups in Low-risk Areas in Summer (Revised Edition)
Comprehensive Group of Joint Prevention and Control Mechanism of The State Council: Give full play to the role of sentinel medical institutions in regular epidemic prevention and control
Comprehensive Group of Joint Prevention and Control Mechanism of The State Council: Accelerate the nucleic acid testing of COVID-19
The State Council: Issued a white paper on China's Actions against the COVID-19 Outbreak
Joint prevention and control mechanism of The State Council: Do a good job in the quality control of COVID-19 nucleic acid testing under normal epidemic prevention and control
The State Council: Do a good job in normalizing the prevention and control of COVID-19
Joint prevention and control mechanism of The State Council: Special inspection of the implementation of epidemic prevention and control measures in enterprises and public institutions to resume work and production
The Ministry of Human Resources and Social Security and other 15 departments: Do a good job in the current employment and entrepreneurship of migrant workers
The Ministry of Human Resources and Social Security and other three departments: Further strengthen the employment assistance for college graduates from poor families
The Supreme People's Court and other three departments: Properly handle tourism contract disputes related to the epidemic in accordance with the law
The National Health Commission: Issued the Guidelines for COVID-19 Prevention and Control of Meat Processing Enterprises
The National Development and Reform Commission: Spare no effort to stabilize employment in the second half of the year
The Supreme People's Court: Give full play to procuratorial functions to ensure "six stability" and "six guarantees"
Commission for Political and Legal Affairs of the CPC Central Committee: Guarantee and serve economic and social development under the condition of normal epidemic prevention and control
The Civil Aviation Administration of China and other three departments: Printing and distributing the Notice on Passengers Boarding flights to China with Negative nucleic Acid Test Certificates of COVID-19
The Ministry of Transport: Resume inter-provincial tourist passenger transport in a steady and orderly manner and do a good job in the normal epidemic prevention and control of tourist passenger transport
The National Health Commission: Do a good job in the rehabilitation of care institutions
The State Film Administration: Promote the resumption of movie theaters in an orderly manner under the condition of normalized epidemic prevention and control
The Ministry of Culture and Tourism: Issued the Notice on Promoting the Expansion and Resumption of Work and Business of Tourism Enterprises
The National Health Commission: Issued the Notice on Standardizing the Diagnosis and Treatment Process of Medical Institutions under normal epidemic prevention and Control
The National Health Commission: Further improve the ability of pre-hospital medical emergency response under the normalization of COVID-19 prevention and control
The Ministry of Agriculture and Rural Affairs and the Ministry of Finance: Issued key policies to strengthen agriculture and benefit agriculture in 2020
The General Administration of Sports: Scientific and orderly resumption of sports events and activities to promote the resumption of work and production in the sports industry
The Ministry of Commerce and other 8 departments: Accelerate the construction of credit system of housekeeping service industry and promote the resumption of work and business of housekeeping service enterprises in an orderly manner
The Ministry of Commerce and other three departments: Issued the Guiding Opinions on the Normal Prevention and Control of COVID-19 Epidemic in Exhibition Activities
The Ministry of Culture and Tourism: Issued the Guidelines on Epidemic Prevention and Control Measures for Theaters and Other Performance Venues (second edition)
The Ministry of Human Resources and Social Security and other three departments: Further do a good job in employment and poverty alleviation
The National Energy Administration: Issued the Guidance on Energy Work in 2020
China Medical Insurance Bureau: Cooperate with the work to further improve the detection capacity of COVID-19
The Ministry of Transport: Further strengthen the prevention and control measures of the epidemic in transport and resolutely prevent the rebound of the epidemic
The Ministry of Transport: Issued the Work Guide on COVID-19 Prevention and Control for Road Freight Vehicles, Employees and Stations
The Supreme People's Court: Issued the Guiding Opinions on Several Issues Concerning the Proper Trial of Civil Cases Related to COVID-19 in Accordance with the Law (III)
The Ministry of Communications: The Fourth edition of the Guidelines for the Prevention and Control of COVID-19 in passenger Terminals, Stations and Transport Vehicles
The Ministry of Agriculture and Rural Affairs: Further strengthen animal quarantine work
The Ministry of Education and National Health Commission: Issued 20 Questions on the Resumption of School and Classes under the Normalization of Epidemic Prevention and Control
The Ministry of Culture and Tourism: Issued the Guidelines on Epidemic Prevention and Control Measures for the Resumption of On-site Social and Art Level Examination Activities
State-owned Assets Supervision and Administration Commission of the State Council:Further improve the rent reduction and exemption work of small and micro enterprises and individual industrial and commercial households in the service industry
China Banking Regulatory Commission:Actively promote the implementation of the policy of temporary deferred repayment of principal and interest on loans to small, medium and micro enterprises
The central bank and other 8 departments: Further strengthen financial services for micro, small and medium-sized enterprises
The Ministry of Civil Affairs and other five departments:Do a solid job in ensuring the basic livelihood of people with disabilities under the background of normalized epidemic prevention and control
Ministry of Finance and Civil Aviation Administration of China: Implement financial support policies for civil aviation transport enterprises to stabilize and improve international freight capacity during the epidemic prevention and control period
The Ministry of Education: Do a good job in school physical education under normal epidemic prevention and control
The Supreme People's Court: Issued the Guiding Opinions on Several Issues Concerning the Proper Trial of Civil Cases Related to COVID-19 in Accordance with the Law (II)
The Supreme People's Court: Issued the Guiding Opinions on Several Issues Concerning Proper Handling of Cases Related to the Execution of COVID-19 in Accordance with the Law
The State Administration for Market Regulation and other 7 departments: Issued the National Epidemic Prevention Materials Product Quality and Market Order Special Rectification Action Plan
The Ministry of Civil Affairs: Do a good job in charitable donations under the situation of normal epidemic prevention and control
The National Health Commission, and other 4 departments: Rehabilitation Treatment Plan for Major Dysfunctions of Discharged Patients with COVID-19
The Ministry of Culture and Tourism: Issued the Guidelines on Epidemic prevention and control Measures for Reopening Theaters and Other Performance Venues
The Ministry of Human Resources and Social Security and the Ministry of Finance: Implement special support plan for enterprises to stabilize and expand posts
The National Development and Reform Commission, and other 10 departments: Support the development of Taiwan-funded enterprises and promote Taiwan-funded projects in response to the epidemic
Notice on properly handling issues related to tourism contract disputes related to the epidemic in accordance with the law
Announcement of the State Administration for Market Regulation on supporting epidemic prevention and control and anti-monopoly enforcement of the resumption of work and production
Guidelines for charitable organizations and the Red Cross Society to carry out charitable fundraising activities for epidemic prevention and control in accordance with the law
The Ministry of Finance and the State Administration of Taxation: Issued the Announcement on Tax Support Policies for Film and Other Industries, Announcement No. 25, 2020 of the State Administration of Taxation of the Ministry of Finance
Notice of the General Office of the Ministry of Culture and Tourism on temporarily withdrawing part of the tourism service quality deposit to support travel agencies in coping with business difficulties
National Development and Reform Commission: In response to the COVID-19 outbreak, we will further help small and micro enterprises and individual industrial and commercial households in the service industry to ease the pressure on housing rents
National Health Commission: Issued the technical plan for COVID-19 prevention and control in primary, secondary and child care institutions
The Ministry of Commerce and other 8 departments: Further improve the pilot work of supply chain innovation and application
The Ministry of Education: The first half of 2020 primary and secondary school teacher qualification examination will be postponed to the second half of the organization and implementation
The Ministry of Human Resources and Social Security and other seven departments: In response to the impact of COVID-19, the phased measures of "work first, study later" for some vocational qualifications have been implemented
The Ministry of Communications and six other departments: Accurately prevent and control the epidemic among the crew of international sailing ships
The National Health Commission and other 7 departments: Printing and distributing the Psychological Counseling and Social Work Service Program for Inbound Personnel
The Ministry of Communications and other 7 departments: Better service to stabilize foreign trade work
The Ministry of Human Resources and Social Security and the Ministry of Housing and Urban-Rural Development: Implementing the policy of suspending the deposit of migrant workers' wages during the prevention and control of COVID-19
The Supreme People's Court: Properly handling civil cases related to COVID-19 in accordance with the law
The Ministry of Civil Affairs and National Health Commission: Issued the Precise and Refined Guidance Plan for Community Prevention and Control of COVID-19 and Service Work
The Ministry of Finance and other three departments: Further increase the discount interest of entrepreneurial guarantee loans to fully support the entrepreneurship and employment of key groups
The Ministry of Finance and other 3 departments: Expand the pilot policy of selective tariff collection for domestic sales
The Medical Insurance Bureau and other four departments: Issued the Notice on the Payment of Medical Expenses for Foreign COVID-19 Patients
The Ministry of Education: Do a good job in the 2020 national master's second examination
The National Health Commission and the Ministry of Education: Issued the Technical Plan for COVID-19 Prevention and Control in Colleges and Universities
The Ministry of Culture and Tourism and National Health Commission: Do a good job in epidemic prevention and control and safe and orderly opening of tourist attractions
The Ministry of Education: The resumption of large-scale sports and gathering activities will be suspended during the COVID-19 outbreak
Notice of the General Office of the Ministry of Commerce on the Work of Innovating Exhibition Service Models and Cultivating New Driving Forces for the Development of the Exhibition Industry
The Ministry of Transport and other five departments: During the epidemic prevention and control period, emergency rescue and disposal work will be carried out for injured crew members
The Ministry of Transport and other six departments: Accurately carry out epidemic prevention and control work for international air cargo crew
The Ministry of Commerce and Poverty Alleviation Office: Do a good job in dealing with unsalable agricultural and animal husbandry products for poverty alleviation
National Development and Reform Commission and Cyberspace Administration of China: Promote the action of "Going to the cloud and using data to empower intelligence" to cultivate new economic development
The Ministry of Industry and Information Technology: Carry out key service activities of the public service system for small and medium-sized enterprises to help them resume work and production in 2020
Joint prevention and control mechanism of The State Council: Issued the management standards for asymptomatic COVID-19 patients
Joint prevention and control mechanism of The State Council: Further work related to COVID-19 prevention and control in key places, key units and key groups
Joint Prevention and control Mechanism of The State Council: Printing and distributing the Work Plan for re-diagnosis and re-examination of discharged COVID-19 Patients (Trial)
The Ministry of Civil Affairs: Timely adjust and improve the epidemic prevention and control strategy and orderly restore the service order of elderly care institutions
The National Health Commission: Printing and distributing psychological counseling and social work service programs for COVID-19 patients, quarantine personnel and their families
The State Administration of Taxation and China Banking and Insurance Regulatory Commission: Give full play to the role of "bank-tax interaction" to help small and micro enterprises resume work and production
The Civil Aviation Administration and General Administration of Customs: Chinese passengers fill in the epidemic prevention and health information before taking a flight home
The Ministry of Finance: Give full play to the role of government financing guarantee to increase credit for small and micro enterprises and the main financing of agriculture, rural areas and farmers
The Ministry of Civil Affairs and Ministry of Education: Coordinated and promoted epidemic prevention and control in the field of child welfare and the resumption of work, production and school
The Ministry of Agriculture and Rural Affairs and the Ministry of Human Resources and Social Security: Expand the employment of migrant workers who return to their hometowns and stay in their hometowns
The Civil Aviation Administration of China: International passenger flights will continue to be reduced during epidemic prevention and control
The Ministry of Industry and Information Technology: Notice of the political and legal letter of the Department of Industry and Information Technology to carry out the action of fixing the industrial chain to promote the coordinated resumption of work and production of the industrial chain
The Ministry of Transport and other four departments: Do a good job in the transportation guarantee of relevant personnel entering and leaving Hubei Province
The Ministry of Finance of the National Health Commission: Provide living security for medical staff dispatched by the central government to support COVID-19 prevention and control in Hubei Province
The Ministry of Housing and Urban-Rural Development: Further do a good job in urban environmental sanitation
The Ministry of Commerce, etc. : In response to COVID-19, support the construction of border (cross-border) economic cooperation zones and promote the innovative development of border trade
The General Office of the State Council: Issued the implementation opinions on measures to stabilize employment in response to the impact of COVID-19
The Civil Aviation Administration of China: Control the number of international passenger flights during epidemic prevention and control
The Ministry of Science and Technology: Issued Several Measures on Scientific and Technological Innovation to Support the Resumption of Work and Production and the Smooth Operation of the Economy
The Ministry of Commerce, the Ministry of Finance: Make good use of special funds for domestic and foreign trade to support the work of stabilizing foreign trade and foreign investment to promote consumption
The Ministry of Public Security has introduced 15 measures to facilitate public security management and benefit enterprises during COVID-19 prevention and control
The Ministry of Housing and Urban-Rural Development, Poverty Alleviation Office: Coordinate epidemic prevention and control and poverty alleviation to ensure the housing safety of poor households
The Ministry of Agriculture and Rural Affairs: Issued three plans, including the 2020 National Veterinary Drug Residue Monitoring Plan for Aquatic Products of Origin
The Ministry of Civil Affairs: Issued Guidelines on Voluntary Service Organizations and Volunteers' Participation in Epidemic Prevention and Control
National Health Commission: Issued scientific mask wearing guidelines for the public
National Health Commission: Issued the work plan for psychological counseling against COVID-19
The Ministry of Commerce: Promote the typical practice of ensuring the supply of daily necessities during the epidemic prevention and control period
The National Health Commission: Coordinate the prevention and control of COVID-19 and carry out vaccination in an all-round and orderly manner
Organization Department of the CPC Central Committee,The Ministry of Human Resources and Social Security: Public institutions should recruit college graduates in response to the impact of COVID-19
The Ministry of Education and the Ministry of Finance: Organize and implement the national training plan for primary, secondary and kindergarten teachers in 2020
The Supreme People's Court and other five departments: Further strengthen the work of border health and quarantine to punish illegal crimes obstructing border health and quarantine according to law
The Joint Prevention and Control Mechanism of The State Council in Response to the COVID-19 outbreak: The Work Plan for the Relief and Protection of Children without Care Due to the Impact of the COVID-19 Outbreak was issued
State Administration of Taxation: Issued guidelines on preferential tax and fee policies to support epidemic prevention and control and economic and social development
The National Health Commission: Printing and distributing the Health management plan for discharged patients with COVID-19 (trial)
National Radio and Television Administration: Issued policies and measures to coordinate epidemic prevention and control and promote the steady development of the radio and television industry
Social organizations in charge of the Ministry of Civil Affairs: Further active efforts in coordinating epidemic prevention and control and economic and social development
The National Health Commission: Further strengthen infection prevention and control in medical institutions during the epidemic
The Ministry of Agriculture and Rural Affairs: Further optimize approval services to accelerate the resumption of work and production of agricultural enterprises
The Ministry of Human Resources and Social Security, Poverty Alleviation Office: Further improve the "point-to-point" service for poor labor to return to work
The Ministry of Transport: Precise and orderly resumption of transport services to promote the resumption of work and production
The Ministry of Civil Affairs: Released the Online Anti-Epidemic Mode Work Guide for Community "Three Social Cooperation" (Second edition)
The Ministry of Commerce: Coordinating the prevention and control of COVID-19 and commercial poverty alleviation
The joint prevention and control mechanism of The State Council in response to the novel coronavirus pneumonia outbreak: Focusing on the front-line implementation of measures to protect, care for and care for medical staff
The National Food and Material reserve system has made every effort to ensure the supply of grain and oil for epidemic prevention and control and emergency relief materials
The Ministry of Agriculture and Rural Affairs: Further strengthen the prevention and control of COVID-19 on ocean-going fishing vessels
The National Development and Reform Commission: Further deepen reform in response to the epidemic and do a good job in foreign investment projects
The Ministry of Science and Technology: scientific epidemic prevention in business incubation institutions, orderly resumption of work and production of entrepreneurial enterprises, and maintain the vitality of innovation and entrepreneurship
The Ministry of Civil Affairs: Issued the Work Guide for Epidemic Prevention and Control in Civil Affairs Mental Health and Welfare Institutions (Second Edition)
The Ministry of Transport, National Development and Reform Commission: Phased reduction of port charging standards and other matters
The Civil Aviation Administration of China: Actively respond to the COVID-19 epidemic related support policies
Forestry and Grass Bureau: Actively respond to the COVID-19 epidemic and orderly promote the land greening work in 2020
The Ministry of Transport: Do a good job in the quality and safety of the resumption of highway and water transport projects during the epidemic prevention and control period
The Ministry of Civil Affairs: Carry out the "Work together to Help fight epidemic care and guarantee action"
The Joint prevention and control mechanism of The State Council in response to the novel coronavirus pneumonia: Carry out popularization and education activities on the prevention and control of the novel coronavirus pneumonia
The Ministry of Human Resources and Social Security, National Health Commission: Do a good job in "point-to-point" travel health service for migrant workers to return to work
The Ministry of Civil Affairs: Implementing the Notice of the Central Leading Group for the Response to the Novel Coronavirus Pneumonia Outbreak on Comprehensively Implementing the Care and Care Measures for Urban and Rural Community Workers at the front line of epidemic prevention and Control
The Ministry of Education: In response to the COVID-19 epidemic, we will do a good job in the employment and entrepreneurship of 2020 college graduates across the country
The National Health Commission, the Ministry of Civil Affairs: Strengthen psychological assistance and social work services in response to COVID-19
The Ministry of Human Resources and Social Security: Do a good job in "point-to-point" online travel service for migrant workers to return to work
The Ministry of Human Resources and Social Security: Do a good job in the title of front-line professional and technical personnel for COVID-19 prevention and control
The Intellectual Property Office: Crack down on abnormal trademark application agency behavior related to COVID-19
The Central Leading Group for the Response to the novel coronavirus Pneumonia Outbreak: Further ensuring the livelihood of people in need during the epidemic prevention and control
The Ministry of Transport: Further carry out epidemic prevention and control of road and water transport projects in an orderly and precise manner and promote the resumption of work
The Ministry of Ecology and Environment: Coordinating epidemic prevention and control with ecological and environmental protection for economic and social development
The National Health Commission: Printing and distributing the rehabilitation plan for discharged COVID-19 Patients (trial)
The National Health and Construction Commission, and other 2 departments: Printing and distributing the clinical treatment plan of convalsive plasma of COVID-19 patients (trial second version)
Beijing: Stabilize labor relations during the prevention and control of the novel coronavirus pneumonia to support enterprises to resume work and production
The Central Leading Group for the Response to the novel coronavirus pneumonia Outbreak: Fully implement the care and care measures for urban and rural community workers at the front line of epidemic prevention and control
The Ministry of Civil Affairs and other four departments: Printing and distributing Guidelines on Informatization Construction and Application of COVID-19 Community Prevention and Control
The Ministry of Civil Affairs: Epidemic prevention and control and service order restoration in elderly care service institutions should be carried out in a precise manner by district and classification
The Ministry of Finance: Effectively respond to the impact of COVID-19 and effectively strengthen the "three guarantees" of local finance
The Ministry of Finance: Accelerate the allocation of discount interest funds to strengthen financial support for key enterprises in epidemic prevention and control
The Ministry of Industry and Information Technology: Further improve the work of broadband network teaching and learning assistance during COVID-19 prevention and control
The Ministry of Transport: The prevention and control of COVID-19 in passenger terminals and means of transport will be carried out in a scientific manner
The Central Leading Group for the Response to the Novel Coronavirus Pneumonia Outbreak: Printing and distributing the current guidelines for spring farming production
Notice of the Ministry of Transport on scientifically ensuring urban and rural road transport services during epidemic prevention and control by zoning and classification
The Ministry of Culture and Tourism: Actively respond to the impact of the epidemic and maintain the stability of the tour guide team
The National Development and Reform Commission: Phased reduction of part of the credit investigation service fees
The National Health Commission: Primary medical and health institutions have done a good job in the prevention and control of COVID-19 with precise classification
The Medical Insurance Bureau, National Health Commission: Promote the "Internet plus" medical insurance service during the prevention and control of COVID-19
The National Health Commission: Further implement the requirements of scientific prevention and control and precise implementation of policies, and do a good job in blood guarantee during the epidemic
The Forestry and Grass Bureau: Implement the Decision of the Standing Committee of the National People's Congress on Completely Banning Illegal wildlife Trade, Eliminating the bad habit of eating wild animals indiscriminately, and Effectively Protecting the life, Health and Safety of the People
The National Development and Reform Commission: Do a good job in the list management of enterprises producing key materials for epidemic prevention and control
The Forestry and Grass Bureau: Coordinate the prevention and control of COVID-19 and economic and social development to use forest land for construction projects
China Banking Regulatory Commission: Strengthen the cooperation of banking, insurance and financial services to prevent and control the pneumonia caused by the novel coronavirus
The Ministry of Commerce: Actively respond to the COVID-19 epidemic to strengthen services for foreign enterprises and attract investment
The National Medical Products Administration: Accelerate the registration approval and production license of medical protective clothing
Joint prevention and control mechanism of The State Council: Further guide local governments to implement differentiated prevention and control strategies by region and classification
The Joint prevention and control mechanism of The State Council in response to the novel coronavirus pneumonia outbreak: Further improve the epidemic prevention and control work of civil affairs service institutions
The Joint prevention and control mechanism of The State Council in response to the novel coronavirus pneumonia: Further standardize and strengthen the disinfection work during the epidemic of novel coronavirus pneumonia
The Ministry of Science and Technology: Scientific epidemic prevention in national high-tech zones to promote orderly resumption of work and production
Six departments including the State Administration for Market Regulation: Increase support for individual industrial and commercial households in response to the impact of the epidemic
China Banking and Insurance Regulatory Commission and other 5 departments: Implement temporary postponement of principal and interest repayment for loans to small, medium and micro enterprises
The Joint prevention and control mechanism of The State Council in response to the novel Coronavirus Pneumonia: Effectively prevent and control the cluster epidemic of COVID-19
The Ministry of Culture and Tourism: Issued the Guidelines on Epidemic Prevention and Control Measures for the Resumption and Opening of Tourist Attractions
Municipal Administration of Supervision and other 3 departments: Issued ten support for the resumption of work and production
The Joint prevention and control mechanism of The State Council in response to the novel coronavirus pneumonia: Online services were carried out to further strengthen epidemic prevention and control in Hubei
The Joint prevention and control mechanism of The State Council in response to the novel coronavirus pneumonia: Further improve the prevention and control of the novel coronavirus pneumonia in rural areas
The Joint prevention and control mechanism of The State Council in response to the novel coronavirus pneumonia: Make every effort to protect front-line medical workers and their families
The Ministry of Natural Resources: Do a good job in preventing geological disasters during epidemic prevention and control
The National Health Commission: Further implement the requirements of scientific prevention and control and precise implementation of policies, and do a good job in the management of medical services during the epidemic
The Ministry of Transport, the Ministry of Agriculture and Rural Affairs: Do our best to ensure the transportation of agricultural production materials in spring
The Ministry of Transport: Standardize administrative law enforcement services for transport and coordinate epidemic prevention and control with economic and social development
Notice of the Ministry of Commerce on Stabilizing Foreign Trade and Foreign Investment and Promoting Consumption in response to COVID-19
The Research Group of the Joint Prevention and Control Mechanism of COVID-19 under The State Council: Standardizating medical institutions to carry out clinical research on drug treatment of COVID-19
The National Health Commission: Issuing guidelines for primary medical and health institutions to provide medical and health services for elderly patients with chronic diseases during COVID-19 prevention and control (trial)
The Ministry of Civil Affairs: Issued the Guidelines on Prevention and Control of COVID-19 in High-risk Areas and Infected Elderly Care Institutions
The Ministry of Culture and Tourism: Printing and distributing the Work Guide for the Restoration and Opening of Public Libraries and Cultural Centers (stations)
The Ministry of Transport: Strengthen the operation guarantee of China-Europe freight trains
The Ministry of Industry and Information Technology: Issued the Guiding Opinions on Orderly Promoting the Resumption of Work and Production of Industrial Communication Enterprises
The Ministry of Justice: Promote strict, standardized, fair and civilized law enforcement to provide a strong legal guarantee for epidemic prevention and control
The State Council's Joint Prevention and control mechanism for COVID-19: Prevention and control of COVID-19 in a scientific and precise manner in accordance with the law
The Ministry of Human Resources and Social Security, Poverty Alleviation Office: Further work on employment and poverty alleviation in response to COVID-19
The Ministry of Housing and Urban-Rural Development and other three departments: Properly respond to the COVID-19 epidemic and implement phased support policies for housing provident fund
National Health Commission, Bureau of Traditional Chinese Medicine: Printing and issuing guidance on TCM rehabilitation during the recovery period of COVID-19 (trial)
The Central Leading Group for the Response to the novel coronavirus Pneumonia Outbreak: Issued several measures to further protect, care and care for medical workers
The State Council's Joint prevention and control Mechanism for the novel coronavirus Pneumonia outbreak: Issued guidelines on epidemic prevention and control measures for enterprises and public institutions to resume work and production
The Ministry of Commerce: Promote the orderly resumption of work and production of commercial enterprises on the premise of doing a good job in epidemic prevention
The Ministry of Commerce: Make overall plans for the supply of daily necessities
The National Health Commission: Care for elderly relatives of front-line medical staff in COVID-19 prevention and control
The Medical insurance bureau and other 3 departments: Phased reduction of basic medical insurance premiums for employees
The National Development and Reform Commission: Reduce gas costs for non-residents in stages to support enterprises in resuming production
The National Development and Reform Commission: Phase reduce the cost of electricity for enterprises to support the resumption of work and production
The National Health Commission: Revised the English naming of novel coronavirus pneumonia
The National Health Commission: Printing and distributing the novel coronavirus Pneumonia Prevention and Control Plan (fifth edition)
The Ministry of Finance and the Ministry of Ecology and Environment: Strengthen the management of pollution prevention and control funds to support winning the battle against the epidemic
The Ministry of Human Resources and Social Security and other three departments: Phased reduction and exemption of corporate social insurance premiums
The National Development and Reform Commission: Provide the specific scope of key supplies for epidemic prevention and control
The National Development and Reform Commission: Strengthen remote approval services for investment projects to ensure project handling during the prevention and control of the novel coronavirus pneumonia epidemic
The Ministry of Human Resources and Social Security: Do a good job in human resources services during COVID-19 prevention and control
The National Health Commission and other two departments: Do a good job in the recruitment and mobilization service of recovery plasma donation from COVID-19 survivors
The National Health Commission: Follow up discharged patients with novel coronavirus pneumonia
The Ministry of Industry and Information Technology: Do a good job in broadband network construction and maintenance to help enterprises resume work and production
The Ministry of Human Resources and Social Security and other five departments: Do a good job in the "point-to-point" service guarantee for migrant workers to return to work
The Ministry of Finance: Strengthen the implementation of fiscal and tax policies for COVID-19 prevention and control and supervision of financial funds
16 departments including the National Development and Reform Commission: Do a good job in the production and supply of fertilizer for spring tillage in 2020 under the prevention and control of COVID-19
The Ministry of Industry and Information Technology: Use new-generation information technology to support epidemic prevention and control and resumption of work and production
The Ministry of Commerce: Stabilize foreign trade and foreign investment to promote consumption in response to COVID-19
The National Health Commission: Strengthen the treatment and management of patients with severe mental disorders during the COVID-19 epidemic
The Ministry of Commerce: The cooperation mechanism of joint insurance and joint supply of nine provinces will be further improved during the prevention and control of COVID-19
The National Health Commission: Further improve the prevention and control of COVID-19 in institutions that combine medical care with nursing care
The Ministry of Industry and Information Technology: Ensure network security in the information and communication industry during epidemic prevention and control
The Ministry of Human Resources and Social Security: During the prevention and control of COVID-19, China Vocational Training Online and other training platforms will be opened for free to provide online training and education services
The National Health Commission: Issued guidelines for elderly people in nursing homes during the prevention and control of the novel coronavirus pneumonia
Poverty Alleviation Office of The State Council and the Ministry of Finance: Actively respond to the impact of COVID-19 and strengthen the management of special financial poverty alleviation funds to ensure the completion of poverty alleviation targets and tasks on schedule
The Ministry of Education, the Ministry of Industry and Information Technology: Issued the work arrangement of "suspending classes without suspending classes" during the delayed opening of primary and secondary schools
The Ministry of Civil Affairs, National Health Commission: Further prevention and control of the epidemic in urban and rural communities
The Ministry of Finance: Ensure assets for COVID-19 prevention and control
The Ministry of Education: Targeted work for teachers during epidemic prevention and control
The Ministry of Transport: Vehicle tolls on toll roads will be exempted during the COVID-19 prevention and control period
China Banking Regulatory Commission: Further improve financial services for epidemic prevention and control
The Ministry of Agriculture and Rural Affairs and other three departments: Solve the current practical difficulties to speed up the resumption of work and production of breeding industry
The Ministry of Human Resources and Social Security, the Ministry of Finance: Issued the Notice on Salary and Treatment of Personnel in Public Institutions during the prevention and control of the novel coronavirus Pneumonia Epidemic
The National Health Commission and the Bureau of Traditional Chinese Medicine: Further strengthen the management of private hospitals and do a good job in the prevention and control of COVID-19
The Railway departments have strengthened eight measures to prevent and control the epidemic in return transport
The Ministry of Finance: Issued donations related to epidemic prevention and control by state-owned financial enterprises
The State Post Bureau:Promote the implementation of fiscal, tax and financial policies related to epidemic prevention and control in the postal industry
The Ministry of Transport: Do a good job in technical support of road transport vehicles during the epidemic
Notice of the General Office of the Ministry of Finance and the General Office of the Ministry of Education on ensuring funds for epidemic prevention and control in schools
Notice on student financial assistance during the prevention and control of the novel coronavirus pneumonia epidemic
Leading Group of Poverty Alleviation and Development of The State Council: Do a good job in poverty alleviation during COVID-19 prevention and control
The Ministry of Finance: Further guarantee funds for the prevention and control of the novel coronavirus pneumonia
The Health Commission of the Ministry of Transport: Effectively simplify the pass handling process of emergency transport vehicles for epidemic prevention and control and implement no quarantine measures for emergency transport support personnel
The Joint Prevention and Control Mechanism of The State Council in response to the COVID-19 outbreak: Issued the guidelines for the operation and management of air conditioning and ventilation systems in office and public places during the COVID-19 epidemic
The Poverty Alleviation Office, CBRC: Actively respond to the impact of COVID-19 and effectively do a good job in poverty alleviation microcredit
The joint prevention and control mechanism of The State Council in response to the novel coronavirus pneumonia outbreak: The mayor responsibility system for consolidating the "vegetable basket" will ensure the stable production and supply of agricultural products
State Administration of Taxation: Issued tax collection management matters to support the prevention and control of the novel coronavirus pneumonia epidemic
The National Health Commission: Issued technical guidelines on the selection and use of masks for different groups of people to prevent novel coronavirus infection
General Office of the State Council:Forwarded several measures taken by the National Health Commission, the Ministry of Human Resources and Social Security and the Ministry of Finance to improve the working conditions of front-line medical staff and care about the physical and mental health of medical staff
Guiding opinions on phased reduction of basic medical insurance premiums for employees
The Ministry of Civil Affairs: Do a good job in the rescue and protection of children who lack supervision due to the impact of COVID-19
The National Health Commission, the Ministry of Housing and Urban-Rural Development: Issued Guidelines for the Design of Emergency Treatment Facilities for Novel Coronavirus Pneumonia (Trial)
The Ministry of Human Resources and Social Security: Do a good job in the evaluation of skilled personnel during the prevention and control of the novel coronavirus pneumonia epidemic
The Ministry of Commerce: Do a good job in key cities to ensure the supply of living materials
State Administration of Taxation: Give full play to the role of taxation to help win the battle against the epidemic
The Ministry of Natural Resources: Land guarantee for epidemic prevention and control construction projects
State Administration of Taxation issued Guidelines on Preferential Tax Policies for COVID-19 Prevention and Control
The National Development and Reform Commission and other three departments: Play the role of government reserves to support the production and supply of materials in short supply in response to the epidemic
The National Development and Reform Commission: Do a good job in corporate bonds during epidemic prevention and control
The National Health Commission, Administration of Traditional Chinese Medicine: Printing and distributing the Diagnosis and treatment plan for pneumonia infected by novel coronavirus (trial fifth edition)
The Ministry of Human Resources and Social Security and other four departments: Stabilize labor relations during the prevention and control of the novel coronavirus pneumonia epidemic to support enterprises to resume work and production
Cyberspace Administration of China: Do a good job in personal information protection and use big data to support joint prevention and control
The National Health Commission, Administration of Traditional Chinese Medicine: Printing and distributing the Diagnosis and Treatment plan for novel coronavirus Pneumonia (trial fifth revised version)
The National Health Commission, Administration of Traditional Chinese Medicine: Printing and distributing the Diagnosis and treatment plan for pneumonia infected by novel coronavirus (Trial third version)
The National Health Commission, Administration of Traditional Chinese Medicine: Printing and distributing the Diagnosis and treatment plan for pneumonia infected by novel coronavirus (Trial fourth version)
The National Development and Reform Commission: During the epidemic prevention and control period, a supportive two-system electricity price policy was adopted to reduce the electricity cost of enterprises
The National Development and Reform Commission: Actively respond to the epidemic and innovate the bidding work to ensure the smooth operation of the economy
The Ministry of Finance and other five departments issued an emergency notice on winning the battle against epidemic prevention and control and strengthening financial support for key enterprises in epidemic prevention and control
The Ministry of Finance and the Ministry of Education: Effectively guarantee funds for epidemic prevention and control in schools
The Health Commission: Further strengthen the management of the use of medical protective clothing in strict classification and zoning during the epidemic
The Ministry of Industry and Information Technology: Coping with the novel coronavirus pneumonia epidemic will help small and medium-sized enterprises resume work and production to tide over difficulties together
The Ministry of Commerce: Do a good job in the docking, transportation and supply of daily supplies during epidemic prevention and control
The joint prevention and control mechanism of The State Council: Strengthen the treatment of maternal diseases and safe midwifing during the prevention and control of the novel coronavirus pneumonia
The joint prevention and control mechanism of The State Council in response to the novel coronavirus pneumonia epidemic: A psychological assistance hotline has been set up to deal with the epidemic
Tariff Commission of The State Council: No additional tariff measures will be imposed on imported materials to prevent and control the novel coronavirus pneumonia epidemic
State Administration for Market Regulation: Issued guidelines on investigating and dealing with illegal price gouging during the prevention and control of the novel coronavirus pneumonia epidemic
General Office of the State Council :Do a good job in highway traffic protection and smooth work to ensure the normal passage of personnel and vehicles
The Ministry of Commerce, National Development and Reform Commission: To ensure the market supply of protective equipment for circulation enterprises, it is necessary to do a good job
The Ministry of Education: Do a good job in the organization and management of online teaching in ordinary colleges and universities during the epidemic prevention and control period
The People's Bank of China and other five departments: Further strengthen financial support to prevent and control the novel coronavirus pneumonia outbreak
The State Council issued a notice on the joint prevention and control mechanism of the novel coronavirus pneumonia epidemic: Do a good job in the prevention and control of the novel coronavirus pneumonia epidemic among children and pregnant women
The Ministry of Transport: Ensure the smooth passage of vehicles transporting emergency supplies for epidemic prevention and control
The Ministry of Commerce: Further strengthen the market supply guarantee of daily necessities
The Ministry of Ecology and Environment: Do a good job in the supervision of medical sewage and urban sewage caused by the novel coronavirus pneumonia epidemic
The Ministry of Finance: Support financial services to strengthen the prevention and control of the novel coronavirus pneumonia
The Ministry of Finance and the National Health Commission: Issued policies on funding for the prevention and control of the novel coronavirus pneumonia
The National Health Commission: Issued guidelines on the protection of people at different risks of novel coronavirus infection and guidelines on the use of pneumonia masks to prevent novel coronavirus infection
General Office of the State Council :Issued an emergency notice to organize and arrange the resumption of work and production of enterprises producing key materials for epidemic prevention and control
Grass-roots Party organizations, Party members and cadres at all levels of central and state organs should play a full role in the fight against the epidemic, the circular of the Working Committee for Central and State Organs stressed
Notice on Strengthening Party Leadership and Providing Strong Political Guarantee for Winning the Battle against Epidemic Prevention and Control issued by the CPC Central Committee
